# Supplementary material for: Assessing the effectiveness of intervention to prevent plague through community and animal-based survey
Source: PLOS Glob Public Health. 2023 Dec 18;3(12):e0002211. doi: 10.1371/journal.pgph.0002211 (PMC10727364; doi:10.1371/journal.pgph.0002211)
Supplement: S1 Table — (XLSX) [file pgph.0002211.s001.xlsx]

## Sheet: Tsiroanomandidy
Month	Year	Incidence fluctuation	Trend	Moving average
August	2014	0.520681211316456	0.563793006967614	#N/A
September	2014	1.30932498034582	0.543045791048427	#N/A
October	2014	2.43042999065154	0.52229857512924	1.42014539410461
November	2014	0.02521172756846	0.501551359210053	1.25498889952194
December	2014	-0.198187793499199	0.480804143290867	0.752484641573601
January	2015	0.119029543667802	0.46005692737168	-0.0179821740876456
February	2015	-0.0545308601043503	0.439309711452493	-0.044563036645249
March	2015	0.520681211316456	0.418562495533306	0.195059964959969
April	2015	0	0.397815279614119	0.155383450404035
May	2015	0	0.377068063694932	0.173560403772152
June	2015	0	0.356320847775745	0
July	2015	0	0.335573631856559	0
August	2015	-0.163592580313051	0.314826415937372	-0.0545308601043503
September	2015	-0.756725753519474	0.294079200018185	-0.306772777944175
October	2015	4.65100827215043	0.273331984098998	1.24356331277263
November	2015	1.96558355115441	0.252584768179811	1.95328868992845
December	2015	-0.211417152475972	0.231837552260624	2.13505822360962
January	2016	-0.109061720208701	0.211090336341437	0.548368226156578
February	2016	-0.0545308601043503	0.190343120422251	-0.125003244263008
March	2016	-0.163592580313051	0.169595904503064	-0.1090617202087
April	2016	0	0.148848688583877	-0.072707813472467
May	2016	0	0.12810147266469	-0.0545308601043503
June	2016	0	0.107354256745503	0
July	2016	0	0.0866070408263163	0
August	2016	-0.163592580313051	0.0658598249071294	-0.0545308601043503
September	2016	-1.19967892229571	0.0451126089879426	-0.454423834202919
October	2016	-2.19658278905671	0.0243653930687557	-1.18661809722182
November	2016	-0.724249566239257	0.0036181771495688	-1.37350375919723
December	2016	0.205844732511238	-0.017129038769618	-0.904995874261578
January	2017	0.10599204323216	-0.0378762546888048	-0.137470930165287
February	2017	0.16052290333651	-0.0586234706079918	0.157453226359969
March	2017	-0.163592580313051	-0.0793706865271786	0.0343074554185396
April	2017	0	-0.100117902446365	-0.00102322565884693
May	2017	0	-0.120865118365552	-0.0545308601043503
June	2017	0	-0.141612334284739	0
July	2017	0	-0.162359550203926	0
August	2017	-0.163592580313051	-0.183106766123113	-0.0545308601043503
September	2017	0.679674914091926	-0.2038539820423	0.172027444592958
October	2017	-1.39249776987338	-0.224601197961487	-0.29213847869817
November	2017	-1.17306710464768	-0.245348413880673	-0.628629986809713
December	2017	0.180898050475633	-0.26609562979986	-0.794888941348478
January	2018	-0.109061720208701	-0.286842845719047	-0.367076924793583
February	2018	-0.0545308601043503	-0.307590061638234	0.00576849005419409
March	2018	-0.163592580313051	-0.328337277557421	-0.1090617202087
April	2018	0	-0.349084493476608	-0.072707813472467
May	2018	0	-0.369831709395795	-0.0545308601043503
June	2018	0	-0.390578925314982	0
July	2018	0	-0.411326	0
