# Supplementary material for: Assessing the effectiveness of intervention to prevent plague through community and animal-based survey
Source: PLOS Glob Public Health. 2023 Dec 18;3(12):e0002211. doi: 10.1371/journal.pgph.0002211 (PMC10727364; doi:10.1371/journal.pgph.0002211)
Supplement: S2 Table — (XLSX) [file pgph.0002211.s002.xlsx]

## Sheet: Ambositra
Month	Year	Incidence fluctuation	Trend	Moving average
August	2014	-0.0909348006572767	-0.17623670734527	#N/A
September	2014	0	-0.167841420780398	#N/A
October	2014	0.189234730957421	-0.159446134215526	0.0327666434333816
November	2014	-0.454674003286384	-0.151050847650654	-0.0884797574429874
December	2014	-0.363739202629107	-0.142655561085781	-0.209726158319356
January	2015	-0.629178474958069	-0.134260274520909	-0.482530560291187
February	2015	-0.727478405258214	-0.125864987956037	-0.573465360948463
March	2015	-0.265439272328962	-0.117469701391165	-0.540698717515082
April	2015	-0.363739202629107	-0.109074414826292	-0.452218960072094
May	2015	0	-0.10067912826142	-0.209726158319356
June	2015	-0.0909348006572767	-0.0922838416965479	-0.151558001095461
July	2015	0	-0.0838885551316757	-0.0303116002190922
August	2015	0.27041389722269	-0.0754932685668034	0.0598263655218045
September	2015	0	-0.0670979820019312	0.0901379657408968
October	2015	0.179479096565414	-0.0587026954370589	0.149964331262701
November	2015	-0.454674003286384	-0.0503074088721867	-0.0917316355736567
December	2015	-0.363739202629107	-0.0419121223073145	-0.212978036450026
January	2016	-0.638934109350077	-0.0335168357424422	-0.485782438421856
February	2016	1.07926508414162	-0.02512154917757	0.0255305907208126
March	2016	1.1701998847989	-0.0167262626126978	0.536843619863481
April	2016	-0.363739202629107	-0.00833097604782551	0.628575255437138
May	2016	0	0.0000643105170467229	0.268820227389931
June	2016	-0.0909348006572767	0.00845959708191896	-0.151558001095461
July	2016	0	0.0168548836467912	-0.0303116002190922
August	2016	-0.0909348006572767	0.0252501702116634	-0.0606232004381845
September	2016	0	0.0336454567765357	-0.0303116002190922
October	2016	-0.181869601314553	0.0420407433414079	-0.0909348006572767
November	2016	-0.0933253054064165	0.0504360299062802	-0.0917316355736567
December	2016	0.720306891010794	0.0588313164711524	0.148370661429941
January	2017	0.445111984289824	0.0672266030360246	0.357364523298067
February	2017	-0.366129707378247	0.0756218896008968	0.266429722640791
March	2017	-0.27519490672097	0.0840171761657691	-0.0654042099364642
April	2017	1.08165558889076	0.0924124627306414	0.146776991597182
May	2017	0	0.100807749295514	0.26882022738993
June	2017	0.27041389722269	0.109203035860386	0.450689828704484
July	2017	0	0.117598322425258	0.0901379657408968
August	2017	0.27041389722269	0.12599360899013	0.180275931481794
September	2017	0	0.134388895555002	0.0901379657408968
October	2017	0.540827794445381	0.142784182119875	0.27041389722269
November	2017	0.990720788233485	0.151179468684747	0.510516194226289
December	2017	-0.00239050474913982	0.159574755249619	0.509719359309909
January	2018	0.806460682169791	0.167970041814491	0.598263655218045
February	2018	-0.00478100949827964	0.176365328379364	0.266429722640791
March	2018	-0.636543604600937	0.184760614944236	0.0550453560235249
April	2018	-0.363739202629107	0.193155901509108	-0.335021272242775
May	2018	0	0.20155118807398	-0.333427602410015
June	2018	-0.0909348006572767	0.209946474638853	-0.151558001095461
July	2018	0		-0.0303116002190922
